# Supplementary material for: Limited gene flow and pronounced population genetic structure of Eastern Massasauga (Sistrurus catenatus) in a Midwestern prairie remnant
Source: PLoS One. 2022 Mar 24;17(3):e0265666. doi: 10.1371/journal.pone.0265666 (PMC8947261; doi:10.1371/journal.pone.0265666)
Supplement: S1 File — Locality abbreviation, sampling year and genotypes for 24 microsatellite markers across 327 Eastern Massasauga Rattlesnake individuals from Carlyle Lake, Illinois, USA. (XLSX) [file pone.0265666.s005.xlsx]

## Sheet: Sheet1
Snake#	Pop	Year Sampled	AGK-16		AGK-38		AGK-39		AGK-44		CH-05		CH-144		AGK 12		AGK 21		AGK 24		AGK 31		CW 06		Scu-200		Scu-201		Scu-203		Scu-204		Scu-206		Scu-210		Scu-213		Scu-202		Scu-205		Scu-209		Scu-212		Scu-215		Scu-216
135	DERA	2001	250	266	114	134	200	200	172	172	160	160	108	108	228	232	174	178	213	213	112	116	114	116	255	255	242	242	249	253	142	158	190	190	170	185	197	197	171	171	202	202	182	182	337	349	157	157	215
137	DERA	2001	258	270	114	122	200	200	172	180	160	160	98	108	228	228	170	178	213	213	116	116	114	116	231	231	238	238	0	0	158	158	190	190	179	185	209	209	171	181	198	214	182	182	349	361	157	157	223
138	DERA	2002	270	282	122	134	200	200	172	172	160	160	98	110	228	232	170	170	209	217	112	120	114	114	243	243	234	242	253	253	158	158	190	190	182	209	197	201	171	185	214	214	182	182	349	361	111	157	207
140	DERA	2002	262	270	114	114	200	200	172	172	160	160	98	108	228	232	170	174	213	213	112	116	114	114	255	255	242	242	249	253	150	158	190	190	185	185	197	197	171	179	190	218	182	182	337	361	151	151	199
153	DERA	2002	258	266	114	134	200	200	172	180	160	160	98	110	228	232	170	178	213	217	116	116	114	116	0	0	242	242	249	253	158	158	190	190	179	185	197	197	171	181	198	214	182	182	337	349	135	157	199
187	DERA	2007	266	270	114	114	200	200	172	180	160	160	98	110	228	228	170	170	213	213	112	116	114	116	231	231	238	242	229	249	158	158	190	190	185	209	197	209	171	181	198	214	182	182	349	361	157	157	223
274	DERA	2001	250	270	114	126	200	200	172	172	156	160	108	108	228	232	170	174	209	217	112	116	114	116	223	223	242	254	249	253	158	158	190	190	179	185	197	213	171	181	202	218	182	182	349	361	135	157	223
293	DERA	2002	242	258	134	134	200	200	172	172	160	160	110	110	228	232	174	178	213	217	108	116	114	114	244	247	234	254	249	253	142	158	190	190	170	179	201	213	181	187	202	210	182	182	349	349	147	157	199
294	DERA	2002	266	266	114	122	200	200	172	172	156	160	108	110	228	232	170	170	213	213	112	116	116	116	255	255	242	242	245	249	158	158	190	190	179	209	197	201	171	181	198	214	182	182	337	349	151	157	199
300	DERA	2002	258	282	122	134	200	200	172	180	160	160	98	108	232	232	170	178	213	217	112	116	114	116	244	251	238	242	229	253	158	158	190	190	179	209	197	209	171	181	214	214	182	182	337	361	157	157	211
302	DERA	2002	250	270	126	134	200	200	172	172	160	160	108	110	228	232	170	174	189	209	112	116	114	116	251	255	234	246	229	249	158	158	190	190	179	185	201	205	179	181	202	214	182	182	349	361	151	157	199
303	DERA	2003	266	266	134	134	200	200	172	172	156	156	110	110	232	232	170	170	213	213	108	112	114	116	223	223	254	254	249	253	158	158	190	190	182	182	213	213	185	185	202	218	182	182	337	337	157	157	223
304	DERA	2002	258	270	122	134	200	200	172	172	160	160	98	110	228	232	170	174	213	217	108	116	114	116	231	231	234	242	249	253	142	158	190	190	170	179	197	201	181	187	202	214	182	182	349	361	157	157	207
327	DERA	2002	250	258	114	126	200	200	172	180	160	160	98	110	228	232	170	174	209	213	112	116	114	116	255	255	226	238	229	249	158	158	190	190	179	185	193	209	171	181	198	210	182	182	349	349	147	157	223
420	DERA	2003	258	258	114	122	200	200	172	180	160	160	108	110	228	232	170	170	213	217	112	116	114	116	244	255	238	242	229	253	158	158	190	190	185	209	197	209	171	171	198	214	182	182	349	349	157	157	215
501	DERA	2007	258	262	134	134	200	200	172	180	156	160	98	108	228	232	170	170	209	217	112	116	114	116	244	255	238	254	249	253	158	158	190	190	170	182	209	213	171	185	202	214	182	182	349	349	135	135	199
502	DERA	2007	258	258	114	122	200	200	172	180	156	160	108	108	228	232	174	174	189	217	116	116	114	116	255	255	242	254	229	253	158	158	190	190	179	185	201	213	179	181	210	214	182	182	337	349	111	157	199
503	DERA	2007	258	266	114	126	200	200	172	172	160	160	108	108	228	232	170	178	213	217	112	116	114	114	240	253	238	242	229	249	158	158	190	190	185	185	0	0	171	181	198	214	182	182	349	349	111	151	207
508	DERA	2007	250	258	122	126	200	200	172	172	156	160	108	110	228	232	170	174	189	217	112	112	114	116	244	255	226	242	229	253	158	158	190	190	179	182	193	197	181	185	202	214	182	182	345	349	135	151	199
509	DERA	2007	266	266	114	114	200	200	172	180	156	160	108	110	228	232	170	174	213	213	112	116	114	116	244	255	242	242	245	249	158	158	190	190	179	182	197	201	181	185	198	214	182	182	337	337	157	157	199
510	DERA	2007	258	270	114	134	200	200	172	172	160	160	108	110	232	232	170	170	213	213	112	112	114	116	244	255	238	246	229	253	158	158	190	190	179	209	205	209	171	181	198	214	182	182	349	349	151	157	199
511	DERA	2007	250	270	126	126	200	200	180	180	160	160	98	110	232	232	170	174	209	213	112	112	114	114	231	231	226	242	249	249	158	158	190	190	179	185	193	197	179	181	198	198	182	182	349	361	147	147	223
512	DERA	2007	250	266	126	134	200	200	180	180	156	160	98	104	228	232	170	174	189	209	112	120	114	114	231	231	226	254	249	249	142	158	190	190	179	182	193	213	171	181	198	202	182	182	337	349	147	151	207
513	DERA	2007	250	266	114	122	200	200	172	172	160	160	108	108	232	232	170	174	213	217	116	116	114	116	244	255	242	254	253	253	158	158	190	190	179	185	197	213	171	181	214	218	182	182	337	349	157	157	215
520	DERA	2007	258	266	122	134	200	200	172	172	160	160	108	110	228	228	170	170	213	217	108	112	114	116	244	244	242	242	249	253	158	158	190	190	179	182	197	201	181	185	198	202	182	182	337	349	135	157	187
521	DERA	2007	250	270	122	134	200	200	172	180	160	160	108	108	232	232	170	174	189	209	108	112	114	116	243	243	242	254	249	253	158	158	190	190	176	209	201	213	171	181	198	214	182	182	349	349	111	151	207
522	DERA	2007	258	270	114	126	200	200	172	172	160	160	108	108	228	232	170	170	213	217	112	116	114	116	244	255	242	246	253	253	158	158	190	190	179	185	197	205	171	181	214	214	182	182	349	349	151	157	211
523	DERA	2007	258	270	134	134	200	200	180	180	160	160	108	110	228	232	170	178	209	213	112	112	114	114	251	255	234	242	245	253	158	158	190	190	179	182	197	201	171	181	190	214	182	182	349	349	131	157	199
541	DERA	2007	258	270	114	134	200	200	172	172	160	160	110	110	228	232	170	170	209	213	112	116	114	116	231	231	242	242	249	249	158	158	190	190	179	209	197	197	181	181	198	202	182	182	337	361	157	157	223
542	DERA	2007	258	258	114	134	200	200	172	180	160	160	98	108	228	232	170	174	213	213	112	116	114	116	255	255	238	242	229	253	158	158	190	190	179	185	197	209	179	181	190	214	182	182	349	349	131	147	199
546	DERA	2007	258	258	122	134	200	200	172	172	160	160	98	110	228	232	170	170	209	213	112	116	114	116	244	255	242	242	249	253	158	158	190	190	185	185	197	201	171	179	198	202	182	182	349	349	157	157	223
547	DERA	2007	250	258	114	122	200	200	172	180	160	160	108	110	232	232	174	174	189	217	112	116	114	116	251	255	242	242	253	253	150	158	190	190	176	179	197	201	181	181	202	214	182	182	337	349	111	135	199
554	DERA	2007	258	270	122	134	200	200	172	180	160	160	108	110	228	232	170	174	189	209	108	112	114	116	251	254	242	254	249	253	158	158	190	190	176	209	201	213	171	181	198	214	182	182	337	349	111	135	199
558	DERA	2007	258	266	114	126	200	200	172	172	160	160	98	110	228	228	170	174	213	213	112	116	114	116	244	255	238	238	229	229	158	158	190	190	179	185	209	209	171	181	198	210	182	182	349	349	157	157	223
698	DERA	2010	258	266	122	134	200	200	172	172	160	160	110	110	228	232	170	170	213	217	112	112	114	114	0	0	242	246	253	253	158	158	190	190	182	209	197	205	171	171	214	214	182	182	337	349	157	157	211
762	DERA	2010	258	258	126	130	200	200	172	180	160	160	108	110	228	228	174	178	209	209	112	112	114	114	247	251	234	254	245	249	142	154	190	190	182	209	201	213	171	171	198	206	182	182	345	361	111	131	219
766	DERA	2010	258	258	122	134	200	200	172	180	156	160	110	110	228	228	170	174	213	217	116	120	114	116	244	255	238	242	229	253	158	158	190	190	182	185	197	217	179	185	198	202	182	182	337	349	157	157	207
902	DERA	2013	258	270	114	114	200	200	172	180	160	160	110	110	228	232	174	178	209	213	116	116	114	116	255	255	238	242	229	249	158	158	190	190	179	185	197	209	179	181	198	202	182	182	337	361	147	157	199
907	DERA	2013	258	266	122	134	200	200	172	180	160	160	96	110	232	232	170	174	209	213	112	116	114	116	223	223	234	238	253	253	158	158	190	190	182	209	201	217	171	181	214	218	182	182	337	349	151	157	199
915	DERA	2013	258	266	126	134	200	200	172	180	160	160	96	110	232	232	170	174	209	213	108	112	114	116	223	223	234	238	253	253	158	158	190	190	182	209	201	217	171	181	202	214	182	182	337	349	157	157	199
918	DERA	2013	258	258	114	122	200	200	180	180	156	160	110	110	228	232	170	170	213	213	112	112	114	114	239	239	234	238	229	249	158	158	190	190	182	209	201	209	181	185	214	214	182	182	349	349	135	147	211
924	DERA	2014	266	270	114	134	200	200	172	180	160	160	108	110	228	232	174	174	217	217	112	116	114	116	243	243	242	254	249	249	142	158	190	190	185	209	197	213	171	181	202	214	182	182	337	349	135	135	199
934	DERA	2014	266	270	134	134	200	200	172	172	160	160	98	110	232	232	174	178	217	217	112	116	114	116	244	255	254	254	249	253	158	158	190	190	179	182	213	213	181	185	214	214	182	182	349	365	135	157	199
921	DERA	2014	250	266	122	134	200	200	172	172	160	160	98	110	228	228	170	174	209	213	112	116	114	116	255	255	226	242	249	249	158	158	190	190	179	185	193	201	179	181	198	202	182	182	337	349	147	157	187
335	DWRA	2002	258	282	126	134	200	208	180	180	160	160	110	110	228	232	174	174	213	217	112	112	114	114	255	255	242	254	249	253	150	158	190	190	182	182	197	213	171	185	190	198	182	182	337	349	131	151	247
0	DWRA	2010	262	266	134	134	200	200	172	172	160	160	108	110	228	232	166	170	209	213	112	112	114	116	251	251	234	238	245	253	158	158	190	190	179	194	201	217	181	181	214	214	182	182	329	337	157	157	183
174	DWRA	2001	258	258	122	138	200	200	172	184	160	160	94	108	232	232	166	178	189	213	108	116	114	116	255	255	242	254	229	249	158	158	190	190	179	209	201	213	171	181	202	214	182	182	349	349	157	157	223
182	DWRA	2002	258	270	134	138	200	200	172	180	160	160	94	110	232	232	166	170	189	213	108	116	116	116	255	259	242	254	229	249	158	158	190	190	209	209	201	213	171	171	198	214	182	182	337	337	157	157	223
193	DWRA	2002	258	262	134	134	200	200	172	180	160	160	108	108	228	232	166	170	209	209	108	112	114	114	0	0	234	234	245	249	146	158	190	190	179	194	201	201	181	181	206	214	182	182	329	349	157	157	183
195	DWRA	2002	258	270	126	134	200	208	172	180	160	160	96	110	228	232	170	178	209	213	112	116	114	116	251	251	234	238	245	249	158	158	190	190	179	182	201	217	171	181	190	202	182	182	349	349	151	157	223
244	DWRA	2002	258	270	122	126	200	208	180	180	160	160	108	110	232	232	174	178	189	213	112	116	114	114	255	255	242	242	229	249	158	158	190	190	179	182	197	201	171	181	202	214	182	182	349	349	157	157	223
276	DWRA	2001	258	262	122	134	200	200	172	180	160	160	108	110	228	232	166	170	209	213	112	116	114	116	251	255	234	254	229	245	146	158	190	190	209	209	201	213	171	171	190	206	182	182	329	349	136	157	183
323	DWRA	2002	258	266	122	134	200	200	180	180	160	160	96	110	232	232	170	174	213	213	112	112	114	114	251	255	238	254	249	249	150	150	190	190	182	194	213	225	171	181	190	198	182	182	325	349	157	157	183
324	DWRA	2002	258	258	122	134	200	200	172	180	160	160	110	110	228	232	170	170	189	213	112	112	114	114	255	255	242	254	229	229	158	158	190	190	182	209	201	213	171	171	190	214	182	182	337	349	157	157	223
340	DWRA	2002	258	270	122	134	200	208	180	180	160	160	96	110	228	232	170	178	189	213	112	116	114	114	251	255	242	242	229	249	158	158	190	190	179	182	197	201	171	181	202	214	182	182	349	349	157	157	199
343	DWRA	2002	258	258	0	0	200	200	172	172	160	160	96	108	228	232	174	178	189	213	108	112	114	114	0	0	238	242	249	257	146	146	190	190	179	182	201	217	181	181	206	206	182	182	349	349	141	141	243
386	DWRA	2012	258	258	122	134	200	200	180	180	156	160	108	110	228	228	170	174	209	217	112	112	114	114	255	255	234	254	253	253	150	158	190	190	179	182	201	213	181	185	190	198	182	182	349	349	151	157	199
411	DWRA	2003	258	258	122	134	200	200	172	180	160	160	96	110	232	232	170	178	189	213	112	116	114	116	255	255	242	242	229	249	158	158	190	190	179	182	197	201	171	181	190	202	182	182	349	349	131	157	199
419	DWRA	2003	262	266	122	134	200	200	172	180	160	160	108	110	228	228	170	174	213	213	112	112	114	114	251	255	238	254	249	249	146	158	190	190	194	209	213	225	171	181	206	206	182	182	325	329	136	157	223
421	DWRA	2003	258	258	0	0	200	200	180	180	160	160	108	110	228	232	170	178	209	217	112	112	114	116	255	255	234	254	245	253	158	158	190	190	179	182	201	213	181	185	190	190	182	182	349	349	131	151	199
504	DWRA	2007	258	258	126	134	200	200	180	180	154	156	108	110	228	228	170	174	201	209	112	116	114	116	255	255	226	234	229	253	158	158	190	190	182	182	201	205	171	185	190	202	182	182	349	349	151	157	199
505	DWRA	2007	258	266	122	122	200	200	180	180	154	160	110	110	228	228	170	174	201	209	112	112	114	114	255	255	226	234	229	249	158	158	190	190	182	182	201	205	171	185	190	214	182	182	325	349	131	157	247
506	DWRA	2007	258	266	126	134	200	208	180	180	160	160	110	110	232	232	170	170	213	213	112	112	114	114	255	255	242	254	229	253	150	158	190	190	182	182	197	213	185	185	198	214	182	182	325	349	151	151	247
507	DWRA	2007	258	266	122	126	200	208	180	180	154	156	108	110	228	232	170	170	201	217	112	112	114	114	255	255	226	234	229	245	158	158	190	190	179	182	201	205	181	185	190	190	182	182	325	349	131	157	199
514	DWRA	2007	258	258	126	134	200	200	180	180	156	160	108	110	228	232	174	174	189	217	112	116	114	116	255	255	242	254	229	253	158	158	190	190	179	182	201	213	171	181	190	202	182	182	349	349	151	157	199
515	DWRA	2007	258	258	122	126	200	204	172	180	160	160	96	108	228	232	174	174	209	209	112	112	114	114	255	255	234	234	245	253	158	158	190	190	179	194	201	201	181	181	190	202	182	182	349	349	151	157	199
516	DWRA	2007	258	270	126	134	200	200	180	180	156	160	110	110	228	232	174	174	189	217	112	112	114	114	255	255	242	254	229	253	158	158	190	190	179	182	201	213	171	181	198	214	182	182	349	349	151	157	199
524	DWRA	2007	258	266	122	126	200	200	180	180	160	160	108	108	228	232	174	174	189	189	112	116	114	116	251	251	242	242	229	229	158	158	190	190	179	209	201	201	171	181	190	206	182	182	325	349	151	157	227
556	DWRA	2007	258	258	126	134	200	200	180	180	160	160	108	110	228	232	178	178	209	217	112	112	116	116	0	0	234	254	245	245	158	158	190	190	179	182	201	213	171	181	190	190	182	182	349	349	151	157	247
439	EHAR	2006	258	282	126	142	200	208	180	188	156	160	108	110	228	232	174	194	201	213	112	112	114	114	259	259	226	234	229	245	150	158	190	190	173	182	205	225	171	171	198	202	182	182	341	349	141	151	227
441	EHAR	2005	266	270	122	126	200	200	180	180	156	156	94	110	228	232	166	170	201	209	116	116	114	116	240	255	226	234	229	245	146	158	190	190	179	191	197	201	181	181	202	206	182	182	337	349	123	141	203
459	EHAR	2005	242	270	126	134	200	200	172	172	154	156	94	110	228	232	170	170	189	201	108	108	114	114	244	251	226	242	229	245	146	150	190	190	179	179	201	205	171	171	190	214	182	182	337	349	136	151	227
460	EHAR	2005	250	250	134	134	200	200	172	180	154	156	94	108	228	228	170	194	189	213	108	116	114	116	251	251	234	242	229	245	150	150	190	190	185	191	201	225	179	183	190	190	182	182	369	369	123	136	247
461	EHAR	2005	266	266	134	134	200	200	180	188	154	154	96	96	228	228	174	174	201	209	112	116	114	116	251	259	238	242	245	245	154	158	190	190	191	194	201	225	181	183	190	210	182	182	337	337	136	136	215
476	EHAR	2005	266	282	138	142	200	208	180	188	154	160	94	108	232	232	174	174	213	213	112	116	114	116	251	259	234	234	245	245	158	158	190	190	173	191	225	225	171	183	198	202	182	182	337	341	111	141	243
527	EHAR	2007	250	254	114	134	200	200	180	180	156	160	108	110	228	232	170	178	213	213	112	116	114	116	235	235	230	242	229	245	150	162	190	190	182	185	201	201	179	185	190	202	182	182	341	369	136	141	247
710	EHAR	2010	246	246	114	142	200	200	180	184	154	160	94	110	228	232	170	194	201	205	112	116	114	116	215	215	226	246	245	253	146	158	190	190	173	173	201	205	171	171	202	206	182	182	341	353	141	141	223
482	EHAR	2006	242	270	134	142	200	200	172	180	154	154	108	108	228	232	174	194	189	209	108	112	114	116	253	253	238	242	229	245	142	162	190	190	179	191	201	225	181	183	202	206	182	182	337	357	111	131	183
500	EHAR	2007	254	254	114	138	200	200	180	188	160	160	108	108	228	232	174	182	209	213	112	116	114	116	240	251	226	226	245	257	142	146	190	190	173	191	193	193	171	183	206	214	182	182	337	337	111	141	203
529	EHAR	2007	270	282	126	142	200	200	172	180	154	154	94	94	232	232	170	174	201	213	108	108	114	114	223	223	222	234	229	245	146	158	190	190	179	191	197	225	171	183	198	210	182	182	341	349	123	136	223
569	EHAR	2008	254	270	130	134	200	200	180	188	154	156	108	108	228	232	166	174	201	209	112	112	114	114	259	259	226	238	229	245	154	158	190	190	173	182	205	225	171	173	198	210	182	182	337	349	111	136	243
519	EHBR	2007	258	270	126	146	200	200	172	180	156	160	94	108	228	228	170	170	201	201	108	120	114	114	235	235	222	226	229	257	146	158	190	190	170	179	193	197	171	187	206	214	182	182	337	349	136	141	203
532	EHBR	2007	242	246	122	134	200	200	180	188	156	156	94	94	228	228	174	174	201	213	116	120	114	116	251	259	222	226	229	245	158	158	190	190	170	182	197	205	185	187	190	202	182	182	341	353	111	136	199
537	EHBR	2007	258	266	122	126	200	200	180	180	154	154	94	108	228	232	170	174	189	213	116	116	114	116	244	255	238	242	229	245	146	158	190	190	182	209	201	225	171	185	202	214	182	182	337	337	136	141	203
691	EHBR	2010	254	266	122	138	200	200	180	188	154	168	108	108	228	232	170	174	205	213	116	116	116	116	255	255	238	246	229	245	146	158	190	190	182	191	201	225	181	183	190	202	182	182	337	337	127	141	203
708	EHBR	2010	258	282	122	126	200	200	180	184	154	154	94	110	228	232	174	174	189	201	116	116	114	116	253	253	226	242	229	245	146	158	190	190	179	179	201	205	181	181	206	210	182	182	341	361	131	145	203
709	EHBR	2010	262	274	114	122	200	204	184	184	160	160	100	100	228	228	170	178	209	209	112	112	114	116	251	263	226	226	245	245	158	158	190	190	179	182	197	197	171	185	206	206	182	182	341	361	111	123	207
779	EHBR	2011	258	262	114	126	200	204	180	180	154	156	94	100	228	232	170	170	201	201	108	116	114	116	235	235	222	226	229	229	158	158	190	190	179	182	197	205	171	181	206	206	182	182	337	361	123	136	203
914	EHBR	2013	262	270	114	126	200	204	180	184	154	156	94	108	228	232	170	178	189	201	108	116	114	116	251	255	222	242	229	229	146	158	190	190	179	209	197	201	171	171	206	214	182	182	337	349	136	136	227
961	EHBR	2015	258	270	114	126	200	204	172	184	160	160	94	94	228	228	170	194	201	209	108	112	114	116	235	235	226	226	245	257	146	158	190	190	179	182	193	197	171	181	214	226	182	182	325	337	123	136	207
990	EHBR	2015	242	242	114	138	200	204	180	184	154	168	94	108	228	228	174	178	201	205	112	116	114	116	240	255	226	246	229	245	146	158	190	190	179	182	201	205	171	171	190	202	182	182	341	341	141	141	203
151	EHBR	2005	258	282	114	126	200	200	180	184	154	154	94	110	228	232	170	178	189	201	116	116	114	116	253	253	226	242	229	245	146	158	190	190	173	209	201	205	171	171	210	214	182	182	337	361	131	136	203
445	EHBR	2005	270	270	126	130	200	200	180	180	154	156	110	110	232	232	166	170	201	201	112	116	114	116	235	235	226	226	229	229	146	146	190	190	173	179	205	205	171	171	202	206	182	182	349	349	136	153	227
463	EHBR	2005	254	282	122	138	200	200	172	188	168	168	108	108	232	232	170	178	205	213	116	116	116	116	255	255	246	246	229	257	158	158	190	190	191	191	201	201	183	183	190	206	182	182	337	337	127	136	223
167	EHBR	2001	262	274	114	122	204	204	172	184	154	156	94	94	228	228	178	194	201	217	112	116	114	116	251	263	222	226	229	245	158	158	190	190	179	182	197	205	171	181	206	206	182	182	341	361	0	0	231
314	EHBR	2002	258	282	114	122	200	200	184	184	160	168	100	108	232	232	166	166	205	209	112	120	114	114	215	215	226	246	229	245	158	158	190	190	170	182	197	201	171	187	206	206	182	182	337	341	111	111	223
315	EHBR	2002	258	282	110	142	200	200	172	184	156	168	100	108	228	232	166	178	205	209	112	120	114	114	251	255	234	246	229	245	146	158	190	190	191	194	201	201	181	183	206	206	182	182	341	345	0	0	223
535	EHBR	2007	262	270	110	114	200	200	184	188	154	160	94	108	228	228	174	178	201	209	112	116	114	116	240	251	226	238	229	245	158	158	190	190	173	182	209	225	181	185	190	226	182	182	325	361	123	141	203
536	EHBR	2008	266	270	110	122	200	200	180	180	154	156	94	108	228	232	170	174	209	213	112	116	114	116	240	255	226	238	245	245	146	158	190	190	182	182	197	225	181	185	202	206	182	182	337	349	141	141	183
781	EHBR	2011	258	270	114	138	200	200	180	180	154	160	108	108	232	232	166	170	201	213	108	112	114	114	255	255	226	234	245	249	142	146	190	190	179	182	205	225	181	181	194	206	182	182	337	337	141	151	183
466	EHF3	2005	266	266	122	134	200	200	172	180	154	160	100	108	228	232	166	174	189	213	116	116	114	116	247	255	238	242	229	245	142	146	190	190	182	191	197	225	185	185	202	206	182	182	337	341	131	151	263
488	EHF3	2006	262	282	122	142	200	200	184	184	156	160	94	100	228	232	170	178	201	209	112	112	114	114	223	253	226	234	245	253	142	146	190	190	173	182	201	205	185	187	202	206	182	182	341	341	136	141	203
498	EHF3	2007	242	246	122	142	200	200	180	188	152	156	94	94	228	228	174	174	201	213	108	116	114	116	255	259	234	242	245	245	158	158	190	190	179	179	197	201	181	181	190	202	182	182	341	353	111	136	199
499	EHF3	2007	254	266	110	122	200	200	172	192	156	156	108	108	228	228	174	174	201	213	108	116	114	116	251	259	222	234	229	245	142	158	190	190	179	182	197	201	181	185	190	206	182	182	337	345	131	157	199
525	EHF3	2007	242	246	122	142	200	208	172	188	156	156	94	94	228	228	174	174	201	213	108	116	114	116	251	259	222	234	245	245	142	158	190	190	170	182	197	201	185	187	202	206	182	182	341	353	111	136	199
552	EHF3	2007	246	254	122	142	200	200	180	180	152	156	94	108	228	228	174	174	201	213	108	116	114	116	255	259	222	234	245	245	150	158	190	190	179	182	197	201	181	185	190	198	182	182	345	353	136	157	199
553	EHF3	2007	246	270	134	142	200	200	180	180	156	160	94	100	228	232	170	178	197	197	112	112	114	114	244	251	226	226	245	245	150	158	190	190	173	194	189	193	171	181	198	206	182	182	349	353	141	141	227
654	EHF3	2011	246	282	122	142	200	200	172	180	152	160	94	94	228	232	174	194	201	217	108	116	114	116	251	259	234	234	229	245	158	158	190	190	170	182	201	201	185	187	202	202	182	182	341	353	127	136	199
774	EHF3	2011	266	282	110	122	200	204	180	184	154	156	100	110	228	228	170	174	201	201	116	116	114	116	223	223	234	234	229	229	146	158	190	190	179	182	201	201	181	181	202	206	182	182	337	341	123	141	199
776	EHF3	2011	266	270	110	126	200	200	180	188	154	160	110	112	228	228	166	170	209	213	112	112	114	114	251	255	238	238	245	253	146	158	190	190	179	191	209	225	171	183	190	202	182	182	337	353	127	151	203
780	EHF3	2011	254	258	110	138	200	200	180	192	154	160	94	110	228	232	174	186	201	213	112	116	114	116	215	215	226	234	229	257	142	142	190	190	179	191	193	201	181	183	206	206	182	182	337	345	125	141	203
911	EHF3	2013	254	266	142	142	200	200	180	180	154	160	108	108	228	232	170	170	213	213	112	116	114	116	223	253	226	238	245	257	146	150	190	190	173	182	193	209	171	185	190	214	182	182	337	337	136	141	203
922	EHF3	2013	254	282	110	138	200	200	180	184	154	156	94	100	228	232	166	174	201	201	112	116	114	116	215	215	226	234	253	257	142	146	190	190	179	182	201	205	181	185	202	206	182	182	337	341	125	141	203
923	EHF3	2013	258	262	110	142	200	200	180	184	154	160	94	108	228	228	174	178	201	209	112	116	114	116	253	253	234	234	229	245	142	142	190	190	173	182	201	201	185	187	206	206	182	182	337	341	125	141	203
932	EHF3	2014	258	282	134	142	200	200	172	172	160	160	108	108	228	228	170	178	209	213	108	112	114	114	235	235	234	234	245	245	146	158	190	190	182	185	201	201	179	185	202	202	182	182	341	341	127	131	263
933	EHF3	2014	258	282	110	130	200	200	172	184	152	156	100	112	228	228	166	166	201	201	112	116	114	116	223	223	226	234	245	253	146	158	190	190	182	182	201	205	185	185	202	206	182	182	341	345	141	141	203
960	EHF3	2015	266	266	110	110	200	200	184	188	156	156	108	112	228	228	170	174	209	217	108	112	114	116	251	259	222	234	229	245	142	146	190	190	179	191	197	201	181	183	202	210	182	182	337	337	131	151	199
971	EHF3	2015	266	270	110	122	200	200	172	192	152	156	94	108	228	232	166	194	201	217	108	116	114	116	253	253	222	234	245	245	142	158	190	190	179	182	197	201	181	185	206	206	182	182	353	361	141	141	199
984	EHF3	2015	258	266	110	130	200	200	172	184	156	156	108	112	228	232	166	194	201	201	108	116	114	116	253	253	226	238	229	245	142	146	190	190	179	182	201	205	181	185	202	206	182	182	337	345	141	141	203
985	EHF3	2015	270	282	110	122	200	204	172	180	154	160	94	108	228	232	170	174	201	213	112	116	114	116	215	215	234	238	245	253	146	146	190	190	179	191	201	209	183	185	202	214	182	182	329	349	141	141	199
986	EHF3	2015	250	266	110	110	200	200	180	184	156	160	108	112	228	232	170	194	209	217	112	116	114	116	253	253	222	234	245	245	142	146	190	190	182	185	197	201	171	185	202	210	182	182	337	369	127	141	203
988	EHF3	2015	246	250	138	142	200	200	180	180	154	156	94	112	228	232	170	186	201	209	112	112	114	114	215	253	234	234	229	245	142	142	190	190	182	191	201	201	183	185	206	210	182	182	337	369	127	141	211
989	EHF3	2015	262	282	110	142	200	200	184	184	152	156	100	108	228	232	166	194	201	201	108	112	116	116	223	253	234	238	229	245	142	146	190	190	179	182	201	201	181	185	202	206	182	182	341	361	141	141	203
436	EHF3	2004	246	246	134	142	200	200	180	188	152	156	94	94	228	228	174	174	201	201	116	116	114	116	259	259	226	234	229	245	150	158	190	190	179	182	201	205	181	185	198	202	182	182	353	353	136	136	199
447	EHF3	2005	246	262	110	122	200	200	180	180	154	156	94	110	228	228	170	178	201	201	112	116	114	116	235	235	226	226	229	245	142	146	190	190	179	182	205	205	181	185	202	206	182	182	353	357	136	141	199
467	EHF3	2005	262	266	126	142	200	200	180	184	154	160	94	110	228	232	166	174	205	209	112	116	114	116	235	235	238	246	229	245	158	158	190	190	179	182	201	225	171	181	190	206	182	182	337	341	123	141	215
468	EHF3	2005	262	282	110	142	200	200	172	180	156	156	94	108	228	228	166	194	213	217	112	116	116	116	253	253	222	238	245	253	146	150	190	190	173	182	197	209	185	187	202	214	182	182	349	361	141	151	203
919	EHF3	2013	258	262	122	142	200	200	184	192	156	160	94	110	228	228	174	178	201	209	112	112	114	114	253	253	234	234	229	245	146	146	190	190	173	182	201	205	185	187	202	202	182	182	341	345	125	141	211
161	EHF3	2002	258	266	110	142	200	200	180	192	154	156	108	110	228	228	174	174	201	201	112	116	114	116	251	259	234	234	229	229	142	146	190	190	179	182	201	201	181	185	202	206	182	182	337	345	125	131	211
164	EHF3	2001	246	258	130	130	204	204	172	180	154	160	96	108	228	232	174	194	201	201	112	116	114	116	235	235	226	226	245	249	158	158	190	190	182	203	205	205	171	185	190	206	182	182	341	349	0	0	223
283	EHF3	2002	254	282	114	142	200	200	172	180	152	154	94	100	228	232	170	170	213	217	112	112	114	114	235	235	222	230	245	245	146	158	190	190	182	191	197	217	183	185	202	206	182	182	337	341	136	151	223
291	EHF3	2002	262	282	126	142	200	200	172	184	154	154	108	108	228	228	170	170	201	213	116	116	114	116	235	235	222	226	245	245	146	158	190	190	182	182	197	205	185	185	202	202	182	182	361	361	151	151	199
297	EHF3	2002	242	254	122	122	200	208	172	180	156	156	94	108	228	228	174	174	213	213	108	120	114	114	251	255	222	242	245	257	142	158	190	190	170	179	197	197	181	187	190	206	182	182	341	345	111	157	199
310	EHF3	2002	246	246	126	142	200	200	172	172	154	156	108	108	228	228	178	194	201	201	116	116	114	116	249	249	226	230	245	245	146	146	190	190	182	194	205	205	181	185	202	202	182	182	341	349	131	151	203
311	EHF3	2002	258	262	142	142	200	200	172	192	154	156	108	110	228	228	174	178	201	201	112	116	114	116	235	235	226	234	229	245	142	146	190	190	179	182	201	205	181	185	202	206	182	182	341	345	125	151	199
312	EHF3	2002	282	282	122	122	200	200	172	184	154	154	94	94	228	232	170	170	201	213	112	112	114	116	244	255	222	226	245	245	146	146	190	190	182	185	197	205	171	185	202	214	182	182	361	361	151	151	203
313	EHF3	2002	258	262	142	142	200	200	172	180	156	156	94	108	228	228	170	174	201	201	108	112	114	114	235	235	226	234	229	245	142	146	190	190	182	182	201	205	185	185	202	206	182	182	341	345	125	151	211
325	EHF3	2006	254	262	114	142	200	200	172	172	154	160	94	108	228	232	170	178	209	213	108	116	114	116	253	253	222	226	245	245	158	158	190	190	182	209	193	197	171	185	202	202	182	182	337	361	127	151	239
370	EHF3	2002	262	262	110	142	200	200	172	180	152	156	94	108	228	228	170	178	201	213	108	112	114	114	215	235	222	226	229	245	146	158	190	190	182	182	197	205	185	185	202	206	182	182	341	357	141	151	199
423	EHF3	2004	246	246	122	126	200	200	180	184	154	154	108	110	228	228	170	174	201	201	116	116	114	116	0	0	226	234	229	245	142	146	190	190	179	182	201	205	181	185	206	214	182	182	349	353	0	0	199
426	EHF3	2004	266	282	122	138	200	200	180	180	156	160	94	110	232	232	174	178	201	205	116	116	114	116	0	0	226	234	229	245	146	158	190	190	179	182	197	201	181	181	202	206	182	182	337	341	0	0	183
431	EHF3	2003	270	282	110	142	200	200	172	180	156	160	108	112	228	232	166	174	201	213	112	112	114	116	244	255	226	238	249	253	146	158	190	190	173	191	205	209	183	187	202	206	182	182	349	353	127	141	203
531	EHF3	2007	262	282	122	142	200	200	180	184	154	156	94	112	228	232	166	194	213	213	112	116	114	116	253	253	234	238	245	253	146	150	190	190	182	191	209	225	183	185	190	202	182	182	349	361	127	136	203
533	EHF3	2007	282	282	110	142	200	200	180	180	154	160	108	108	228	232	174	194	213	213	112	116	114	116	235	235	234	238	245	253	150	158	190	190	173	182	209	225	185	187	190	206	182	182	341	349	141	151	203
373	EHF3	2007	254	266	110	122	200	200	172	180	154	156	108	110	228	228	174	174	201	213	112	120	114	114	255	259	234	242	229	257	146	158	190	190	170	179	197	201	181	187	190	202	182	182	337	345	111	125	199
374	EHF3	2008	262	262	126	126	200	200	180	184	152	156	94	94	228	228	178	178	201	217	112	116	114	116	215	215	222	234	229	245	146	158	190	190	182	191	197	201	183	185	202	206	182	182	357	361	139	141	199
376	EHF3	2009	246	262	122	142	200	200	180	184	152	156	94	94	228	228	170	174	201	205	112	116	114	116	253	253	226	230	229	229	146	158	190	190	182	191	205	217	183	185	190	206	182	182	329	337	136	141	215
377	EHF3	2009	246	262	122	142	200	200	180	188	154	156	94	108	228	232	166	170	201	205	116	116	114	116	240	251	226	246	229	245	146	158	190	190	182	182	201	205	181	185	190	206	182	182	337	341	136	141	223
378	EHF3	2009	246	262	122	122	200	200	184	188	154	156	94	108	228	232	166	170	201	205	116	116	114	116	253	253	226	246	229	245	158	158	190	190	182	182	201	205	181	185	190	190	182	182	337	341	136	141	199
379	EHF3	2011	242	282	110	142	200	200	172	188	154	156	94	94	228	228	174	182	189	213	108	116	114	116	215	215	222	242	245	253	142	154	190	190	170	182	197	201	185	187	206	210	182	182	341	341	111	141	199
380	EHF3	2013	270	270	110	130	200	200	172	184	152	156	108	110	228	228	166	170	201	201	112	116	114	116	223	223	226	234	245	253	146	158	190	190	182	191	201	205	183	185	202	206	182	182	353	353	127	141	203
381	EHF3	2015	258	270	110	142	200	200	180	184	154	156	100	110	228	228	170	186	201	201	112	116	114	116	244	251	226	234	229	249	142	146	190	190	179	182	201	205	181	185	202	206	182	182	345	353	141	141	203
953	EHMD	2014	270	270	114	130	200	200	180	180	154	154	94	108	232	232	174	178	201	201	108	112	114	114	235	235	226	230	229	245	146	146	190	190	182	191	205	205	183	185	206	210	182	182	337	349	123	141	227
965	EHMD	2015	242	254	114	130	200	200	180	180	154	160	94	94	232	232	170	182	201	201	112	116	114	116	235	235	230	230	229	229	0	146	190	190	173	182	0	0	171	185	190	206	182	182	337	337	111	141	223
969	EHMD	2015	254	270	126	138	200	200	172	180	160	168	108	108	232	232	178	178	201	209	112	116	114	116	255	259	226	250	245	257	146	162	190	190	185	191	193	221	179	183	202	202	182	182	341	349	123	141	203
970	EHMD	2015	254	258	110	142	200	200	172	180	156	160	108	108	228	228	178	178	197	201	112	112	114	114	244	251	226	234	229	245	142	158	190	190	173	185	189	201	171	179	202	206	182	182	337	341	141	151	247
977	EHMD	2015	242	254	114	142	200	200	180	180	154	154	94	108	232	232	174	178	201	201	112	116	114	116	235	253	226	230	229	229	158	158	190	190	173	182	205	205	171	185	190	190	182	182	337	337	111	141	227
978	EHMD	2015	262	282	126	138	200	200	180	180	160	168	108	108	232	232	166	178	205	213	112	112	116	116	255	255	242	246	253	257	158	158	190	190	179	182	201	221	181	185	206	206	182	182	337	361	127	141	223
983	EHMD	2015	270	270	130	146	200	200	180	184	154	160	108	110	232	232	174	182	189	201	112	112	114	114	223	223	226	242	229	229	146	158	190	190	173	182	201	205	171	185	190	210	182	182	337	349	123	151	207
968	EHMD	2015	266	270	126	146	200	200	180	184	154	160	94	94	232	232	170	182	189	213	112	112	114	114	253	253	234	242	229	245	150	158	190	190	173	182	201	225	171	185	198	202	182	182	341	349	123	136	207
903	EHPR	2013	262	282	114	126	200	200	172	184	156	160	94	94	228	232	178	182	205	217	108	108	114	114	223	223	222	246	229	245	146	146	190	190	179	179	197	201	171	171	202	210	182	182	341	361	141	141	263
908	EHPR	2013	250	270	114	126	204	204	172	184	160	160	100	100	232	232	170	178	209	209	112	116	114	116	251	259	226	230	229	245	146	158	190	190	182	209	197	197	171	185	206	214	182	182	329	349	151	151	231
964	EHPR	2015	246	282	122	142	200	200	180	188	154	168	94	108	228	232	174	194	201	205	112	112	114	114	255	259	226	246	253	257	146	158	190	190	173	182	201	205	171	173	206	206	182	182	325	341	141	141	183
966	EHPR	2015	242	254	126	142	200	204	172	184	156	160	94	108	232	232	178	182	213	217	108	116	114	116	253	253	226	226	245	245	146	158	190	190	179	182	193	205	171	181	202	206	182	182	341	341	127	131	203
973	EHPR	2015	242	258	122	142	200	204	180	184	160	168	108	110	228	228	178	182	213	217	108	120	114	114	253	253	226	226	245	253	146	150	190	190	179	179	193	205	171	181	198	210	182	182	337	341	127	131	203
976	EHPR	2015	242	258	126	130	200	200	180	184	156	160	94	110	232	232	178	182	205	213	116	116	114	116	253	253	226	246	245	253	150	154	190	190	173	182	201	205	171	181	190	202	182	182	337	341	131	139	203
382	EHPR	2012	242	282	122	126	200	200	184	184	154	156	94	110	228	232	174	178	201	213	116	116	114	116	253	253	226	226	245	245	146	154	190	190	173	179	205	205	171	181	190	210	182	182	341	361	131	136	203
383	EHPR	2012	254	266	126	142	200	200	180	188	154	156	94	110	228	232	166	178	213	213	108	116	114	116	255	255	238	238	245	253	146	158	190	190	173	179	209	225	171	185	202	202	182	182	337	341	141	141	203
384	EHPR	2012	258	258	114	126	200	200	180	180	160	160	108	110	228	232	182	182	189	205	108	116	116	116	235	235	242	246	245	253	146	150	190	190	182	182	201	201	181	181	198	202	182	182	337	337	136	141	227
385	EHPR	2012	262	282	114	114	200	200	172	180	160	160	94	108	232	232	182	182	205	213	108	116	114	116	235	235	234	246	245	245	146	158	190	190	179	182	201	225	171	181	198	210	182	182	341	361	137	139	247
386	EHPR	2012	254	258	142	142	200	204	172	180	160	168	108	108	228	232	170	182	205	217	116	120	114	116	247	251	226	238	245	253	150	158	190	190	179	182	193	209	181	181	198	206	182	182	337	341	127	151	203
387	EHPR	2012	262	282	114	122	200	200	184	184	160	160	94	100	228	232	178	194	209	209	112	112	114	116	215	215	226	226	245	245	158	158	190	190	179	182	197	197	171	185	206	226	182	182	325	361	111	111	207
388	EHPR	2012	274	282	114	122	200	204	184	184	160	160	94	100	228	228	178	194	209	209	112	112	114	116	215	215	226	226	245	245	158	158	190	190	182	182	197	197	185	185	206	226	182	182	325	341	111	111	207
389	EHPR	2012	258	258	126	130	200	200	180	180	160	160	108	110	228	232	178	182	205	213	108	116	114	116	235	235	234	246	245	253	150	158	190	190	182	182	201	225	181	181	198	198	182	182	337	337	136	139	211
390	EHPR	2012	258	258	114	126	200	200	180	180	160	160	108	110	228	232	182	182	189	205	108	112	116	116	235	235	242	246	253	253	146	158	190	190	182	212	201	201	181	187	198	202	182	182	337	337	136	139	227
391	EHPR	2013	266	266	114	122	200	204	180	184	154	154	108	108	228	232	174	178	201	213	116	116	114	116	244	255	226	238	229	245	158	158	190	190	191	209	205	225	171	183	190	206	182	182	337	337	123	141	203
392	EHPR	2013	266	266	114	122	200	204	180	184	154	154	100	108	232	232	170	170	201	213	116	116	114	116	244	255	226	238	229	245	158	158	190	190	182	182	205	225	181	181	190	206	182	182	337	337	123	127	203
477	EHRR	2006	254	270	142	146	200	200	180	180	160	160	94	108	228	232	170	178	217	217	112	116	114	116	251	259	230	230	245	245	146	158	190	190	182	209	225	225	171	185	190	214	182	182	337	349	141	141	207
496	EHRR	2007	258	258	126	146	200	200	180	180	154	160	108	108	228	228	174	194	201	213	108	108	114	116	223	235	222	226	229	257	146	150	190	190	179	182	193	197	171	181	198	214	182	182	337	349	136	141	203
497	EHRR	2007	254	266	126	142	200	200	180	184	154	154	96	110	228	228	174	182	201	201	112	116	114	116	235	235	226	250	245	253	150	158	190	190	173	191	205	217	171	183	190	206	182	182	337	337	123	141	223
562	EHRR	2010	266	270	114	126	200	200	180	184	154	160	94	94	228	232	170	170	201	213	112	116	114	116	223	253	226	234	245	253	146	150	190	190	173	173	205	225	171	171	198	206	182	182	341	349	136	141	239
563	EHRR	2008	250	270	126	142	200	200	180	180	156	160	108	112	228	232	174	178	201	217	112	112	114	114	259	259	234	250	241	245	146	158	190	190	173	209	217	221	171	171	202	210	182	182	349	349	111	141	183
572	EHRR	2008	254	282	114	122	200	200	180	188	156	160	94	108	228	228	178	182	201	213	112	116	114	116	0	0	234	234	229	245	142	150	190	190	185	209	201	225	179	185	190	206	182	182	337	341	136	141	215
580	EHRR	2008	254	270	134	146	200	200	180	180	154	154	94	108	228	228	166	182	209	209	108	112	114	114	253	253	238	238	229	245	154	162	190	190	182	191	225	225	173	183	202	210	182	182	337	349	111	136	247
13	SSSP	2002	262	282	114	134	200	200	180	188	160	160	108	110	228	232	178	182	209	217	112	120	114	114	231	231	222	226	229	253	154	154	190	190	170	185	193	197	171	171	210	210	182	182	361	365	111	111	223
58	SSSP	2002	254	270	114	122	200	200	184	184	156	156	108	110	224	228	166	178	209	209	108	116	114	114	254	254	250	254	229	253	142	154	190	190	185	209	213	213	171	171	210	214	182	182	353	361	111	153	211
113	SSSP	2002	262	266	110	126	200	200	180	180	156	156	94	110	224	228	170	170	205	209	108	112	114	114	244	247	242	254	241	241	158	158	190	190	170	170	213	221	171	171	226	226	182	182	337	345	141	153	183
118	SSSP	2002	262	262	126	142	200	200	180	180	156	160	94	94	228	232	174	182	209	217	112	112	114	114	243	246	222	254	229	229	158	158	190	190	170	182	197	213	171	187	214	226	182	182	337	361	111	131	223
159	SSSP	2002	246	270	126	142	200	200	180	180	152	156	94	108	228	232	166	170	201	209	108	108	114	114	223	231	222	250	253	253	158	158	190	190	170	170	197	217	187	187	226	226	182	182	337	361	145	145	207
181	SSSP	2002	246	262	110	130	200	200	172	180	160	160	94	108	232	232	170	174	201	209	108	108	114	114	243	243	226	250	229	241	158	158	190	190	182	206	193	217	171	171	210	226	182	182	337	337	111	111	207
191	SSSP	2002	254	262	126	142	200	208	188	188	156	156	108	110	228	232	170	178	209	217	108	112	114	114	244	247	254	254	229	253	158	158	190	190	191	215	213	213	171	183	226	226	182	182	337	337	145	145	207
285	SSSP	2002	262	270	114	126	200	200	184	184	156	160	94	94	224	228	166	174	213	213	112	112	114	116	231	254	250	250	253	253	142	158	190	190	182	185	209	213	171	171	206	214	182	182	353	361	135	145	183
287	SSSP	2002	262	282	114	142	200	200	0	172	156	160	94	94	232	232	166	178	209	217	112	116	114	114	244	247	222	238	229	253	150	154	190	190	194	206	197	209	171	181	190	210	182	182	337	341	111	153	227
306	SSSP	2002	246	258	110	130	200	200	180	188	156	160	94	98	228	232	170	174	201	201	108	108	114	114	243	243	250	250	229	229	158	158	190	190	185	206	217	217	171	171	226	226	182	182	349	365	111	111	207
318	SSSP	2002	258	282	114	126	200	200	172	172	156	160	110	110	228	232	170	182	213	213	108	108	114	114	231	231	242	250	253	253	158	158	190	190	209	215	213	221	171	171	198	226	182	182	337	361	111	111	183
328	SSSP	2002	258	262	126	126	200	200	188	188	156	160	108	108	228	228	170	178	209	209	108	120	114	114	231	231	226	254	229	253	158	158	190	190	170	185	193	213	171	187	226	226	182	182	337	349	111	135	227
332	SSSP	2002	254	262	114	134	200	200	172	180	156	156	100	110	228	232	170	178	209	209	116	120	114	114	244	244	226	250	241	241	158	158	190	190	170	185	193	213	171	187	226	226	182	182	361	361	111	111	183
320	SSSP	2002	258	270	114	146	200	208	184	188	156	160	108	108	224	224	174	178	209	213	112	116	114	114	231	254	250	250	229	253	142	146	190	190	182	209	209	213	171	171	206	206	182	182	337	353	111	145	223
21	SSSP	2002	250	258	126	134	200	200	180	184	156	156	108	108	232	232	170	178	209	213	112	116	114	114	255	255	254	254	229	229	150	158	190	190	185	209	213	213	171	179	190	198	182	182	337	349	111	151	215
50	SSSP	2002	246	262	110	110	200	200	180	180	156	160	94	110	228	232	170	174	201	201	108	120	114	114	231	231	230	250	229	245	158	158	190	190	170	206	217	221	171	187	226	226	182	182	361	365	111	111	183
86	SSSP	2002	262	282	142	146	200	200	180	188	156	160	94	110	232	232	170	182	205	213	108	116	114	114	231	231	234	242	241	249	154	158	190	190	170	185	201	221	171	187	210	226	182	182	361	361	111	136	207
94	SSSP	2002	254	254	126	134	200	200	184	188	160	160	94	94	232	232	166	178	201	209	112	112	114	114	254	254	238	238	229	253	142	158	190	190	170	182	209	209	171	185	206	210	182	182	361	361	111	145	227
95	SSSP	2002	258	270	130	134	200	208	184	188	156	156	94	106	224	224	166	178	209	213	112	116	114	114	231	231	250	250	229	253	142	150	190	190	182	185	213	213	171	171	190	206	182	182	349	353	145	153	207
96	SSSP	2002	258	270	126	142	200	200	172	188	160	160	100	110	224	232	166	166	209	209	112	120	114	114	231	254	238	238	241	249	146	158	190	190	170	182	209	209	185	187	206	214	182	182	337	353	135	153	227
270	SSSP	2002	254	258	110	134	200	200	184	184	156	156	94	108	228	232	178	178	209	213	108	116	114	114	223	223	226	250	229	241	158	158	190	190	185	185	197	213	171	171	190	226	182	182	337	337	111	145	211
290	SSSP	2002	258	262	130	142	200	200	172	180	154	160	108	108	232	232	170	194	201	201	112	116	114	114	235	249	226	250	245	249	146	158	190	190	182	203	205	217	171	185	206	214	182	182	341	349	131	151	199
301	SSSP	2002	258	262	142	146	200	200	172	188	156	156	94	108	232	232	170	182	205	213	116	120	114	114	247	247	242	250	241	253	142	154	190	190	170	185	213	221	171	171	206	210	182	182	341	349	111	111	183
317	SSSP	2002	246	258	110	130	200	200	180	188	156	160	94	98	228	232	170	174	201	213	108	120	114	114	243	243	226	250	229	253	158	158	190	190	182	206	193	217	171	171	226	226	182	182	349	365	111	127	207
322	SSSP	2002	258	262	114	134	200	200	180	188	156	160	94	108	232	232	178	178	205	213	108	112	114	114	254	254	242	254	229	241	150	158	190	190	170	170	197	213	187	187	210	226	182	182	337	349	111	111	227
330	SSSP	2002	246	262	110	126	200	200	180	184	156	156	98	106	228	228	170	174	201	213	108	112	114	116	231	231	250	250	229	253	154	158	190	190	185	185	213	217	171	171	210	226	182	182	361	365	111	131	227
349	SSSP	2002	250	262	110	134	200	200	180	180	156	156	108	110	228	232	170	178	209	209	112	116	114	114	244	255	254	254	229	241	150	158	190	190	170	209	213	213	171	171	190	226	182	182	337	345	111	153	207
363	SSSP	2002	258	270	110	126	200	200	180	184	156	156	94	104	228	232	174	174	201	217	108	108	114	114	246	246	250	250	229	229	150	158	190	190	179	206	213	217	171	181	190	226	182	182	349	365	111	145	207
455	SSSP	2007	258	262	122	122	200	200	180	188	160	160	104	108	228	232	166	174	201	209	108	116	114	116	231	231	238	250	229	253	146	158	190	190	170	209	209	221	171	187	198	214	182	182	337	345	111	131	207
458	SSSP	2007	258	262	110	146	200	200	172	180	156	160	108	108	232	232	170	174	205	209	112	120	114	114	244	247	242	254	241	253	150	158	190	190	170	185	213	221	171	187	198	210	182	182	349	361	131	141	231
478	SSSP	2007	258	270	110	134	200	200	180	180	160	160	104	110	228	232	178	178	209	209	108	120	114	114	247	247	226	254	229	253	154	158	190	190	185	185	193	213	171	171	198	214	182	182	345	365	111	131	199
479	SSSP	2007	258	270	110	130	200	200	172	180	156	156	94	104	228	232	178	178	201	209	108	120	114	114	247	247	238	254	229	253	154	158	190	190	185	185	209	213	171	171	198	214	182	182	345	349	111	131	207
495	SSSP	2007	254	262	134	142	200	200	184	188	156	156	98	110	232	232	166	166	213	213	120	120	114	114	244	247	242	250	249	253	150	158	190	190	185	209	201	213	171	171	190	226	182	182	337	353	111	141	223
517	SSSP	2007	262	282	142	142	200	200	180	180	156	156	94	110	232	232	174	178	209	217	112	120	114	114	246	246	226	254	229	253	158	158	190	190	182	215	193	213	171	171	214	226	182	182	361	361	111	131	223
518	SSSP	2007	250	262	126	134	200	200	180	180	156	156	94	108	232	232	178	182	209	209	112	116	114	114	243	243	254	254	229	229	158	158	190	190	182	209	213	213	171	171	0	0	182	182	337	337	111	111	0
538	SSSP	2007	258	262	122	134	200	208	172	184	156	160	108	110	228	232	170	170	209	209	108	112	114	114	223	231	238	250	241	253	146	150	190	190	185	209	209	213	171	171	190	206	182	182	341	345	111	145	203
539	SSSP	2007	258	262	122	146	200	200	188	188	156	160	108	108	228	232	170	174	201	205	116	120	114	114	231	231	242	250	229	241	154	158	190	190	170	170	221	221	171	187	210	214	182	182	337	349	111	131	211
540	SSSP	2007	254	270	110	134	200	200	180	188	160	160	94	110	228	228	178	178	213	217	108	108	114	114	231	231	222	242	253	253	142	158	190	190	209	209	197	221	171	171	198	206	182	182	361	361	111	153	183
543	SSSP	2007	258	262	146	146	200	200	172	180	156	156	94	108	232	232	170	170	209	213	112	120	114	114	244	247	250	254	253	253	142	150	190	190	185	185	213	213	171	171	198	206	182	182	349	361	111	131	183
545	SSSP	2007	258	258	146	146	200	200	172	188	156	160	108	108	232	232	170	170	205	213	120	120	114	114	247	247	242	250	241	253	150	154	190	190	170	170	213	221	171	187	198	210	182	182	349	349	111	141	183
550	SSSP	2007	258	258	126	134	200	200	180	188	156	156	108	108	228	232	170	170	209	209	108	116	114	114	231	231	254	254	229	253	158	158	190	190	170	209	213	213	171	187	198	226	182	182	349	349	135	151	215
557	SSSP	2007	258	262	114	126	200	208	172	184	156	160	108	110	228	232	170	170	209	213	112	112	114	114	223	231	238	250	241	253	146	150	190	190	185	209	209	213	171	171	190	206	182	182	341	345	111	131	207
559	SSSP	2007	254	262	126	126	200	200	180	188	160	160	94	108	228	232	178	182	201	209	108	112	114	114	231	231	226	250	241	253	146	150	190	190	170	185	193	217	171	187	198	206	182	182	353	361	111	111	227
560	SSSP	2007	254	258	114	126	200	200	180	184	160	160	108	110	224	228	174	178	209	217	108	108	114	114	231	231	222	226	241	241	146	150	190	190	185	209	193	197	171	187	198	206	182	182	337	361	111	131	227
578	SSSP	2007	258	262	142	146	200	200	172	188	156	160	94	108	232	232	170	170	205	213	116	120	114	114	247	247	242	250	241	253	154	158	190	190	170	185	213	221	171	187	210	210	182	182	349	361	111	141	183
425.5	SSSP	2007	262	282	114	146	200	208	180	180	160	160	94	100	232	232	166	170	209	209	116	116	114	114	254	254	226	226	241	253	158	158	190	190	185	209	193	193	171	171	222	226	182	182	337	361	111	131	183
469	SSSP	2007	258	262	126	126	200	200	184	188	156	160	94	110	228	232	174	182	209	213	108	112	114	114	231	231	226	226	241	253	146	158	190	190	170	209	193	193	171	187	206	222	182	182	337	361	111	131	207
480	SSSP	2007	254	262	126	126	200	200	188	188	156	160	108	108	224	232	170	174	205	209	108	108	114	114	223	223	226	242	241	253	158	158	190	190	170	185	193	221	171	171	226	226	182	182	337	337	111	131	211
492	SSSP	2007	282	282	126	142	200	200	172	188	156	160	94	98	224	232	178	182	201	209	108	112	114	114	244	247	226	254	229	253	158	158	190	190	170	182	193	213	171	171	226	226	182	182	357	361	111	135	183
544	SSSP	2007	254	282	122	134	200	208	180	180	156	160	110	110	228	232	166	182	209	209	108	112	114	114	231	231	238	250	241	253	150	158	190	190	170	209	209	213	171	187	190	226	182	182	337	361	111	111	183
551	SSSP	2007	258	258	114	126	200	200	172	184	156	160	98	110	228	232	174	178	201	209	112	112	114	114	223	243	250	254	229	229	158	158	190	190	185	185	213	217	171	187	226	226	182	182	349	349	111	111	227
456	SSSP	2008	258	258	142	146	200	200	184	184	160	160	100	110	228	232	166	174	201	209	108	112	114	114	254	254	238	250	229	253	150	158	190	190	170	185	209	217	183	187	210	226	182	182	337	349	111	131	223
484	SSSP	2008	262	262	142	146	200	200	180	180	156	156	108	110	232	232	182	182	205	217	108	116	114	114	231	231	242	254	229	241	154	158	190	190	170	170	213	221	171	187	210	226	182	182	337	361	111	111	227
567	SSSP	2008	254	254	126	146	200	200	184	188	156	160	106	108	228	232	170	174	209	209	112	112	114	114	244	247	226	226	253	253	158	158	190	190	170	215	193	193	171	171	226	226	182	182	341	361	111	111	223
581	SSSP	2008	258	282	126	134	200	200	180	180	156	156	98	110	224	228	166	174	205	213	108	108	114	114	223	223	226	238	241	241	146	158	190	190	170	170	193	209	171	187	206	226	182	182	357	365	141	153	207
583	SSSP	2008	262	262	122	146	200	200	172	188	156	160	104	108	232	232	170	174	201	213	108	120	114	116	231	231	250	250	253	253	142	146	190	190	170	170	213	221	171	187	198	206	182	182	337	341	111	131	183
407	SSSP	2006	262	270	126	134	200	200	180	188	160	160	100	108	228	232	174	178	201	217	108	116	114	114	239	239	222	250	241	253	154	154	190	190	170	185	197	217	171	187	210	210	182	182	337	353	111	127	223
487	SSSP	2006	242	270	122	130	200	200	172	180	160	160	110	110	232	232	178	178	209	209	112	116	114	114	251	251	234	246	253	257	150	150	190	190	182	209	205	213	171	181	226	226	182	182	341	349	111	111	199
490	SSSP	2006	250	254	110	134	200	200	180	184	156	160	94	108	228	232	174	178	213	217	112	116	114	116	231	231	222	254	229	229	158	158	190	190	170	209	197	213	171	187	190	210	182	182	337	361	111	151	223
837	SSSP	2012	262	262	126	146	200	200	180	184	156	156	108	108	232	232	170	178	209	213	112	112	114	114	243	243	250	254	229	253	158	158	190	190	170	185	213	213	171	187	198	214	182	182	337	361	111	151	183
838	SSSP	2012	262	282	110	126	200	200	172	172	156	160	94	108	228	232	166	174	209	213	116	120	114	114	244	247	226	250	229	253	154	158	190	190	185	185	193	213	171	171	198	210	182	182	337	361	111	111	207
853	SSSP	2012	258	258	126	134	200	200	180	180	160	160	108	110	228	228	174	178	209	217	108	116	114	114	231	231	246	250	229	241	142	154	190	190	170	170	205	213	187	187	206	214	182	182	345	361	131	145	183
784	SSSP	2012	258	282	110	114	200	200	172	180	156	160	94	108	228	232	166	174	209	209	120	120	114	114	231	231	254	254	229	253	154	158	190	190	182	185	213	213	171	185	214	226	182	182	349	361	111	111	207
694	SSSP	2012	258	262	110	134	200	200	172	180	156	160	94	108	228	228	170	174	209	209	112	120	114	114	247	247	226	254	253	253	154	158	190	190	185	185	193	213	171	171	198	214	182	182	337	349	111	111	207
854	SSSP	2012	254	262	110	134	200	200	184	184	156	160	108	110	228	228	166	178	201	213	112	116	114	114	231	239	250	250	241	241	154	158	190	190	170	182	213	217	171	187	198	210	182	182	361	361	131	153	215
711	SSSP	2012	254	258	110	146	200	200	172	184	160	160	100	110	228	228	174	178	209	217	108	112	114	114	244	247	222	238	253	253	158	158	190	190	185	209	197	209	171	183	198	226	182	182	337	361	111	131	219
848	SSSP	2012	254	262	114	146	200	200	188	188	156	156	94	100	224	228	170	174	201	213	108	108	114	114	244	247	242	250	229	241	158	158	190	190	170	185	217	221	171	187	206	226	182	182	361	361	0	0	223
855	SSSP	2012	262	282	110	122	200	200	172	180	156	160	110	110	228	232	166	174	201	201	112	116	114	114	247	247	250	254	229	229	154	158	190	190	185	215	213	217	171	171	198	210	182	182	349	361	111	131	227
846	SSSP	2012	258	258	114	146	200	200	180	188	160	160	94	108	224	232	166	170	201	209	112	112	114	114	231	231	226	250	229	253	142	158	190	190	170	185	193	221	171	171	206	226	182	182	345	361	145	145	211
849	SSSP	2012	262	262	122	126	200	200	172	184	156	156	108	108	232	232	170	178	205	209	112	116	114	114	231	231	242	254	229	241	158	158	190	190	170	209	213	221	171	187	214	214	182	182	337	361	111	111	183
831	SSSP	2012	258	262	114	146	200	208	180	180	156	160	108	108	232	232	170	174	201	201	112	116	114	114	247	247	250	250	229	229	150	154	190	190	185	209	217	221	171	171	190	210	182	182	349	361	111	111	223
851	SSSP	2012	270	282	114	134	200	200	172	188	156	160	108	110	224	232	178	182	201	201	112	120	114	114	247	247	238	250	229	253	150	154	190	190	185	185	209	217	171	171	198	214	182	182	337	361	111	111	207
850	SSSP	2012	262	262	126	146	200	200	172	184	156	160	108	108	232	232	174	182	201	209	112	116	114	114	231	243	250	254	229	229	154	158	190	190	185	209	213	221	171	179	210	214	182	182	337	361	111	111	207
833	SSSP	2012	258	258	122	126	200	200	172	180	156	156	108	108	232	232	170	178	205	209	112	116	114	114	247	255	242	254	229	241	150	158	190	190	185	185	213	221	171	179	190	214	182	182	349	349	111	111	207
828	SSSP	2012	262	282	134	146	200	208	172	180	160	160	108	110	232	232	166	170	201	209	108	116	114	114	231	231	250	250	229	253	150	154	190	190	170	209	213	221	171	187	190	210	182	182	337	361	111	111	183
840	SSSP	2012	262	262	126	146	200	200	180	180	156	160	108	108	228	232	170	178	201	209	112	116	114	116	247	255	250	254	229	229	158	158	190	190	185	209	213	221	171	179	214	214	182	182	337	361	111	111	207
664	SSSP	2012	254	262	110	110	200	208	172	188	156	160	106	108	228	232	174	174	201	209	112	112	114	114	244	247	226	254	229	253	150	158	190	190	185	209	193	213	171	171	198	226	182	182	361	361	127	141	223
827	SSSP	2012	262	282	110	122	200	200	188	188	160	160	94	110	228	232	174	178	209	213	108	108	114	114	244	247	250	250	229	253	158	158	190	190	170	170	213	213	171	187	198	226	182	182	337	361	111	131	211
832	SSSP	2012	258	282	134	146	200	208	180	180	156	160	108	110	232	232	166	174	201	213	112	116	114	114	247	247	250	250	229	229	150	150	190	190	170	185	209	221	171	187	190	190	182	182	337	349	111	111	183
845	SSSP	2012	258	282	126	130	200	200	180	184	156	160	94	110	232	232	174	182	201	213	108	116	114	114	253	253	226	234	245	245	154	158	190	190	179	182	205	225	181	181	190	198	182	182	337	361	131	136	203
826	SSSP	2012	258	282	110	126	200	208	180	188	160	160	94	106	232	232	170	178	217	217	112	112	114	114	254	254	222	222	253	253	158	158	190	190	182	209	197	197	171	187	198	226	182	182	337	361	131	131	183
830	SSSP	2012	262	282	122	146	200	200	180	184	160	160	98	98	228	228	170	178	209	213	112	112	114	114	247	247	250	254	229	241	158	158	190	190	170	170	213	213	187	187	214	222	182	182	337	361	111	111	231
825	SSSP	2012	250	262	126	142	200	200	180	184	156	160	108	108	232	232	170	178	209	217	116	120	114	114	0	244	222	254	229	229	158	158	190	190	185	209	197	213	171	171	198	214	182	182	337	361	111	111	223
861	SSSP	2012	254	270	122	130	200	200	188	188	156	160	108	110	228	228	174	174	209	213	112	112	114	114	243	243	238	250	241	253	142	146	190	190	179	182	209	213	171	181	206	214	182	182	361	365	111	111	211
769	SSSP	2011	254	282	110	134	200	200	180	180	156	160	110	110	228	228	178	182	209	217	108	112	114	114	0	244	222	250	241	253	142	158	190	190	209	209	197	213	171	171	206	226	182	182	361	361	111	153	215
777	SSSP	2011	254	258	122	134	200	200	180	180	156	160	108	110	228	228	174	182	201	209	112	116	114	114	231	231	250	250	241	253	154	158	190	190	185	209	213	221	171	171	210	226	182	182	337	349	111	111	183
648	SSSP	2011	258	262	110	114	200	200	188	188	156	160	94	110	228	228	178	182	213	213	108	108	114	114	231	231	234	250	253	253	142	154	190	190	185	209	201	213	171	171	206	226	182	182	337	345	111	135	211
585	SSSP	2011	262	282	114	122	200	200	188	188	156	160	98	104	228	232	166	178	209	209	108	108	114	116	231	231	226	238	241	253	158	158	190	190	170	215	193	209	171	187	198	214	182	182	337	361	131	131	211
768	SSSP	2011	254	254	134	134	200	208	180	180	156	160	94	110	228	232	166	178	209	213	108	112	114	114	231	231	242	250	241	253	142	158	190	190	209	209	213	221	171	171	206	226	182	182	337	361	111	153	183
1	SSSP	1999	258	258	110	142	200	200	180	184	156	160	94	100	224	232	166	178	209	217	112	116	114	114	254	254	222	238	241	253	146	150	190	190	182	185	197	209	171	183	206	210	182	182	337	337	131	141	227
9	SSSP	1999	270	282	114	114	200	200	180	188	156	160	98	108	228	232	166	178	213	217	112	120	114	114	244	244	222	250	253	253	154	158	190	190	185	185	197	213	171	171	210	226	182	182	345	365	111	153	211
35	SSSP	2003	254	282	126	146	200	200	188	188	154	156	98	100	232	232	166	170	205	209	112	116	114	114	231	231	234	242	241	245	154	158	190	190	185	206	213	221	171	171	198	210	182	182	337	365	111	141	207
415	SSSP	2003	262	282	110	142	200	200	172	188	160	160	108	110	232	232	170	170	201	205	108	116	114	114	231	231	242	250	229	241	158	158	190	190	170	206	217	221	171	187	210	226	182	182	337	361	111	136	211
409	SSSP	2003	254	254	122	134	200	200	180	184	156	160	108	110	228	228	174	178	201	209	112	116	114	114	254	254	222	250	229	253	154	154	190	190	182	185	197	213	171	171	210	210	182	182	361	361	111	111	207
414	SSSP	2003	258	258	110	110	200	200	180	188	156	160	94	110	228	228	170	178	201	209	108	112	114	114	244	247	226	238	253	253	154	158	190	190	185	185	193	209	171	171	198	214	182	182	349	365	111	111	207
112	SSSP	2003	258	262	130	146	200	200	184	188	160	160	98	110	228	228	174	174	201	209	108	112	114	114	244	247	226	250	229	241	158	158	190	190	170	170	193	217	185	187	210	226	182	182	0	0	111	131	0
412	SSSP	2003	254	282	134	146	200	200	172	180	156	160	94	108	228	232	182	182	201	209	108	112	114	114	244	251	250	254	229	253	158	158	190	190	170	170	217	217	171	187	226	226	182	182	337	361	111	141	207
397	SSSP	2003	258	262	126	134	200	208	180	184	156	156	108	110	232	232	170	178	209	213	112	112	114	114	223	231	250	250	241	241	146	158	190	190	185	209	213	213	171	171	206	226	182	182	341	345	131	145	203
425	SSSP	2004	258	262	122	134	200	200	180	184	156	156	104	106	228	228	170	178	201	209	112	112	114	114	246	246	234	254	229	245	142	158	190	190	182	191	201	213	183	185	206	226	182	182	337	345	111	111	207
424	SSSP	2004	250	266	126	126	200	200	180	180	156	156	108	110	228	232	170	178	205	209	112	116	114	114	244	255	242	254	229	241	158	158	190	190	170	209	213	221	171	171	198	226	182	182	337	345	141	151	183
422	SSSP	2004	254	262	126	126	200	200	180	184	160	160	94	108	224	232	170	174	209	213	108	112	114	114	231	231	238	250	229	241	150	150	190	190	170	185	209	217	171	187	190	198	182	182	361	361	111	131	227
423	SSSP	2004	262	270	126	134	200	200	180	184	160	160	100	108	228	232	174	178	201	217	108	116	114	114	246	246	222	250	241	253	142	154	190	190	170	185	197	217	171	187	206	210	182	182	337	353	111	111	227
395	SSSP	2004	254	254	126	138	200	200	180	188	160	160	94	94	228	228	166	174	209	217	108	112	114	114	223	254	238	246	229	253	142	142	190	190	182	209	205	209	171	171	202	206	182	182	361	361	111	145	227
196	SSSP	2004	254	282	134	146	200	200	188	188	154	160	94	100	232	232	166	170	209	209	112	112	114	114	231	231	234	238	245	253	142	154	190	190	182	206	209	213	171	185	206	210	182	182	337	361	111	111	211
452	SSSP	2005	254	254	126	142	200	200	180	184	156	160	94	110	224	232	174	178	209	209	112	120	114	114	231	231	226	238	229	253	150	150	190	190	170	215	193	209	171	187	186	190	182	182	361	361	111	131	223
450	SSSP	2005	258	258	114	122	200	200	172	180	160	160	104	110	228	228	170	178	209	213	108	112	114	114	231	231	238	250	253	253	150	158	190	190	209	209	209	213	171	171	190	198	182	182	337	345	111	111	223
449	SSSP	2005	254	270	114	126	200	200	180	180	160	160	108	108	224	232	178	178	201	217	108	116	114	114	231	246	222	250	241	253	150	154	190	190	185	185	197	217	171	171	198	210	182	182	353	361	111	111	227
448	SSSP	2005	254	270	110	122	200	208	180	188	160	160	94	104	228	232	178	178	217	217	108	112	114	114	239	239	222	246	229	253	142	158	190	190	170	215	197	205	171	187	198	206	182	182	345	361	131	153	215
465	SSSP	2005	262	262	146	146	200	200	180	188	156	160	108	108	228	232	182	182	209	209	112	120	114	114	231	231	226	250	229	253	142	158	190	190	170	170	193	213	171	171	206	226	182	182	361	361	111	131	223
451	SSSP	2005	262	262	114	146	200	208	180	180	160	160	94	98	228	232	166	174	201	209	116	120	114	114	244	244	226	250	229	229	154	158	190	190	173	209	193	217	171	187	210	226	182	182	337	337	111	131	207
475	SSSP	2005	254	282	126	126	200	200	180	188	156	156	98	100	224	232	170	174	205	213	108	112	114	114	223	223	238	242	241	253	150	158	190	190	206	209	209	221	171	171	198	198	182	182	337	361	141	153	211
485	SSSP	2006	254	282	110	126	200	200	172	180	160	160	94	110	228	228	178	182	213	217	108	112	114	114	231	231	222	242	253	253	158	158	190	190	209	209	197	221	171	171	198	198	182	182	361	361	111	111	183
491	SSSP	2006	254	254	122	130	200	200	172	180	160	160	110	110	228	228	170	178	209	217	108	116	114	114	251	251	246	246	253	257	150	150	190	190	182	209	205	205	171	181	226	226	182	182	361	361	111	141	211
678	SSSP	2009	262	282	122	122	200	208	180	180	160	160	108	110	228	232	170	182	201	209	108	116	114	114	231	231	238	250	229	253	150	154	190	190	170	185	209	221	171	187	190	210	182	182	349	361	111	111	207
687	SSSP	2009	258	262	114	126	200	200	172	172	156	156	94	108	224	228	174	178	209	209	108	120	114	114	0	0	234	254	229	253	142	154	190	190	170	209	201	213	171	171	206	210	182	182	337	361	111	111	211
688	SSSP	2009	258	262	126	146	200	200	180	188	160	160	94	108	224	232	174	178	201	209	112	112	114	114	231	231	226	250	229	253	142	158	190	190	170	194	193	221	171	181	206	226	182	182	337	361	145	145	211
615	SSSP	2009	250	262	110	126	200	200	180	184	156	160	94	108	228	228	178	178	209	217	112	116	114	114	243	243	222	254	229	229	158	158	190	190	170	185	197	213	179	187	190	226	182	182	337	361	111	131	227
676	SSSP	2009	262	282	134	146	200	208	172	180	156	160	104	110	228	232	166	174	201	209	112	116	114	116	247	247	238	250	229	253	150	158	190	190	185	209	209	221	171	171	190	214	182	182	337	337	111	111	207
677	SSSP	2009	258	282	122	134	200	200	180	180	156	160	108	110	228	232	170	182	205	209	112	116	114	114	231	231	238	242	241	253	158	158	190	190	170	185	209	221	171	187	214	226	182	182	349	361	111	111	183
666	SSSP	2009	258	262	126	126	200	200	180	184	156	156	94	108	232	232	178	182	209	213	112	112	114	114	243	243	254	254	229	229	150	158	190	190	170	185	213	213	179	187	190	214	182	182	349	361	111	131	215
621	SSSP	2010	262	262	126	130	200	200	188	188	154	160	94	110	224	232	178	182	205	209	108	108	114	114	244	247	226	242	241	241	150	158	190	190	170	170	193	221	187	187	190	198	182	182	337	337	111	131	207
625	SSSP	2010	258	258	114	126	200	200	188	188	156	160	94	106	224	228	166	178	209	209	112	112	114	114	223	223	226	254	253	253	150	158	190	190	185	194	193	213	171	181	198	226	182	182	349	361	145	153	211
588	SSSP	2010	282	282	110	134	200	208	184	188	160	160	110	110	224	232	178	178	213	217	112	112	114	114	231	231	222	250	229	253	158	158	190	190	170	215	197	213	171	187	198	198	182	182	361	361	111	111	211
693	SSSP	2010	254	282	126	142	200	200	180	188	156	160	94	110	232	232	178	178	217	217	112	112	114	114	231	231	222	254	229	253	158	158	190	190	182	209	197	213	171	171	198	214	182	182	361	361	131	153	227
765	SSSP	2010	258	262	110	110	200	200	188	188	156	160	110	110	228	232	178	178	209	209	116	120	114	114	231	231	226	254	249	253	154	158	190	190	185	185	193	213	171	171	214	226	182	182	361	361	111	111	199
695	SSSP	2010	262	282	114	134	200	200	172	172	156	160	94	108	228	232	170	174	209	209	116	120	114	114	231	231	226	254	229	253	154	158	190	190	185	185	193	213	171	171	214	226	182	182	337	361	111	111	207
645	SSSP	2010	250	282	122	134	200	200	184	188	156	160	98	108	228	232	170	174	209	213	108	120	114	114	231	231	226	254	229	241	150	158	190	190	170	185	193	213	171	187	190	210	182	182	337	361	111	111	223
700	SSSP	2010	246	262	110	110	200	200	180	188	156	160	108	110	228	228	174	182	201	213	108	108	114	114	231	231	250	250	229	253	158	158	190	190	170	185	213	213	171	171	226	226	182	182	337	365	111	111	223
767	SSSP	2010	258	262	126	126	200	200	172	180	156	156	108	110	228	232	174	178	189	201	108	120	114	114	231	231	226	238	229	229	158	158	190	190	170	209	193	209	171	171	198	222	182	182	337	349	111	111	207
26	SSSP	2000	246	258	110	146	200	200	172	180	156	160	94	108	228	232	166	170	201	217	108	108	114	114	243	243	222	250	229	229	158	158	190	190	170	170	197	217	187	187	210	226	182	182	361	365	127	153	207
38	SSSP	2000	246	262	126	146	200	208	172	188	156	156	106	110	228	232	170	174	205	213	108	120	114	114	0	0	242	250	229	241	158	158	190	190	170	206	213	221	171	187	226	226	182	182	337	365	111	111	207
40	SSSP	2000	254	258	126	130	200	200	180	180	156	160	94	108	224	232	170	178	201	213	112	116	114	116	223	231	250	250	229	253	150	154	190	190	185	209	217	217	171	171	198	210	182	182	337	361	111	145	211
41	SSSP	2000	254	262	126	134	200	200	180	184	160	160	108	108	228	228	178	182	201	209	112	116	114	114	231	231	238	250	229	253	154	158	190	190	170	182	209	221	171	187	210	214	182	182	361	361	111	145	183
52	SSSP	2000	258	262	114	122	200	200	180	184	156	160	100	110	224	224	166	178	209	213	108	112	114	114	247	247	226	254	241	253	142	142	190	190	185	209	193	213	171	171	206	206	182	182	337	361	111	111	227
56	SSSP	2000	254	258	126	146	200	200	184	188	156	160	106	110	232	232	166	170	213	213	112	116	114	114	254	254	250	250	253	253	146	158	190	190	170	215	213	213	171	171	206	226	182	182	337	361	111	153	211
59	SSSP	2000	258	282	126	126	200	200	172	180	156	156	94	104	228	232	170	178	209	213	108	112	114	116	223	243	250	254	229	253	154	158	190	190	170	191	213	213	183	187	210	226	0	0	337	353	111	131	207
80	SSSP	2000	254	262	110	122	200	200	180	180	160	160	100	106	224	232	170	174	209	209	108	112	114	114	231	254	226	254	249	253	142	158	190	190	170	185	193	213	171	187	206	214	182	182	361	361	145	153	183
81	SSSP	2000	258	262	126	142	200	200	172	188	156	160	106	110	224	224	174	174	209	213	108	112	116	116	231	231	226	250	241	253	150	158	190	190	185	206	193	213	171	171	198	226	182	182	337	349	135	145	183
82	SSSP	2000	258	262	126	146	200	200	172	184	156	156	94	108	228	228	174	182	213	217	108	120	114	114	231	231	226	254	229	253	158	158	190	190	170	185	213	217	171	187	226	226	182	182	337	337	131	131	183
88	SSSP	2000	262	262	126	142	200	200	184	188	156	156	94	106	228	228	174	174	209	213	112	112	114	116	231	231	250	254	253	253	150	154	190	190	185	191	213	213	171	183	198	210	182	182	337	361	131	135	207
104	SSSP	2000	246	270	110	146	200	200	172	180	156	156	94	94	232	232	170	182	201	213	108	116	114	114	246	246	250	250	229	253	158	158	190	190	170	206	213	217	171	187	226	226	182	182	337	365	111	127	207
116	SSSP	2000	254	270	126	138	200	200	184	188	156	156	100	104	228	228	166	174	209	217	108	112	114	114	223	246	238	246	229	229	142	150	190	190	170	179	205	209	181	187	190	206	0	0	361	365	131	145	227
62	SSSP	2000	258	262	126	134	200	200	184	188	154	156	106	110	228	228	170	178	201	217	108	112	114	114	0	0	0	0	229	229	158	158	190	190	185	191	213	213	171	183	226	226	0	0	337	337	111	145	207
[truncated: 1 more columns]
